# Supplementary material for: The ‘dnet’ approach promotes emerging research on cancer patient survival
Source: Genome Med. 2014 Aug 26;6(8):64. doi: 10.1186/s13073-014-0064-8 (PMC4160547; doi:10.1186/s13073-014-0064-8)
Supplement: Additional file 1: — Genes in the patient-survival gene network and their relevant information. [file 13073_2014_64_MOESM1_ESM.xlsx]

## Sheet: Additional file 1
Additional file 1. Genes in the patient-survival gene network and their relevant information
Gene Info					Ancestor (first creation)	Overall survival		Mutation frequency for each tumor type											Mutation ubiquity	Tumor type specific survival (pvalue)											Tumor type specific survival (HR)											Community
EntrezID	Symbol	Description	Chromosome	Location	TaxID:Name	pvalue	HR	BLCA	LAML	KIRC	UCEC	COADREAD	OV	HNSC	LUAD	LUSC	GBM	BRCA	0-1 range	BLCA	LAML	KIRC	UCEC	COADREAD	OV	HNSC	LUAD	LUSC	GBM	BRCA	BLCA	LAML	KIRC	UCEC	COADREAD	OV	HNSC	LUAD	LUSC	GBM	BRCA	C1-C7
25942	SIN3A	SIN3 transcription regulator family member A	15	15q24.2	2759:Eukaryota	0.013443	6.10985	0.0108696	0	0.00719424	0.0608696	0.00518135	0.00952381	0.01	0.0258065	0.0292398	0.00727273	0.00524246	0.547701	0.133916	1	1	0.835751	1	1	0.241126	0.0881648	0.0686908	1	1	2.24651	1	1	0.0429862	1	1	1.374	2.90757	3.31403	1	1	C7
8314	BAP1	BRCA1 associated protein-1 (ubiquitin carboxy-terminal hydrolase)	3	3p21.31-p2	2759:Eukaryota	0.0023669	9.24073	0.0326087	0	0.103118	0.0217391	0	0.00634921	0.01	0.0193548	0.0116959	0.00363636	0.00262123	0.372569	0.312007	1	0.0049483	0.117693	1	1	0.235827	0.377964	0.939239	1	1	1.02216	1	7.89824	2.44776	1	1	1.40537	0.777312	0.00581047	1	1	C4
9690	UBE3C	ubiquitin protein ligase E3C	7	7q36.3	2759:Eukaryota	0.0299148	4.71418	0.0217391	0	0.00959233	0.0173913	0.0103627	0.0031746	0	0.0258065	0.0409357	0.0254545	0.00655308	0.664917	0.43164	1	1	0.641036	0.552247	1	1	0.850754	0.032696	0.926429	1	0.618406	1	1	0.21739	0.353308	1	1	0.0354029	4.56163	0.00852632	1	C4
55626	AMBRA1	autophagy/beclin-1 regulator 1	11	11p11.2	2759:Eukaryota	0.00503138	7.86812	0.0434783	0	0.00719424	0.0521739	0.00518135	0.0031746	0.0133333	0.0129032	0.0116959	0.00727273	0.0117955	0.558757	0.00552347	1	1	0.485186	1	1	0.178513	0.062625	0.715027	1	0.327352	7.69955	1	1	0.487185	1	1	1.80996	3.46646	0.133307	1	0.959343	C4
1780	DYNC1I1	dynein, cytoplasmic 1, intermediate chain 1	7	7q21.3-q22	2759:Eukaryota	0.00250984	9.1334	0.0108696	0	0	0.0173913	0.0207254	0.00952381	0.0133333	0.0580645	0.0467836	0.0254545	0.00262123	0.600494	0.672575	1	1	0.463652	0.0733973	1	0.195854	0.0523041	0.00428352	0.322284	1	0.178605	1	1	0.537065	3.20536	1	1.67302	3.76602	8.15954	0.979655	1	C6
19	ABCA1	ATP-binding cassette, sub-family A (ABC1), member 1	9	9q31.1	2759:Eukaryota	0.0224266	5.21238	0.0326087	0	0.0191847	0.0347826	0.0414508	0.0126984	0.0266667	0.0258065	0.0701754	0.00363636	0.0078637	0.704962	0.97809	1	0.901743	0.292325	0.00867759	0.200296	0.0838383	0.930988	0.487133	1	1	0.000754256	1	0.0152425	1.10888	6.88801	1.64021	2.98888	0.00749989	0.482853	1	1	C1
5518	PPP2R1A	protein phosphatase 2, regulatory subunit A, alpha	19	19q13.41	2759:Eukaryota	0.0429241	4.09839	0.0217391	0	0.0119904	0.0869565	0.0207254	0.0126984	0.0166667	0.0258065	0.0467836	0	0.00262123	0.541398	0.410127	1	0.943181	0.0775294	0.37088	0.214116	0.528397	0.430872	0.690925	1	1	0.678433	1	0.00507972	3.11595	0.800713	1.54337	0.397474	0.620472	0.158086	1	1	C6
1786	DNMT1	DNA (cytosine-5-)-methyltransferase 1	19	19p13.2	2759:Eukaryota	0.0156911	5.83717	0.0434783	0.00540541	0.0143885	0.0217391	0.0362694	0.00634921	0.02	0.0193548	0.0233918	0.0109091	0.00917431	0.795567	0.0256499	1	0.0648714	0.395391	0.386555	1	0.21843	0.751801	0.0395628	0.670063	1	4.97947	1	3.40825	0.722299	0.749751	1	1.51466	0.100024	4.23654	0.181528	1	C7
1310	COL19A1	collagen, type XIX, alpha 1	6	6q12-q13	2759:Eukaryota	0.000338517	12.8443	0.0434783	0.00540541	0.0119904	0.0391304	0.0207254	0.00634921	0.02	0.0967742	0.105263	0.0218182	0.00917431	0.59644	0.394395	1	0.226833	0.242372	0.70599	1	0.160645	0.405949	0.00612021	0.935692	1	0.725349	1	1.46061	1.36674	0.142316	1	1.96815	0.690634	7.51456	0.00651007	1	C2
10111	RAD50	RAD50 homolog (S. cerevisiae)	5	5q31	33154:Opisthokonta	0.00355754	8.49689	0.0434783	0	0.0119904	0.00869565	0.0207254	0.00634921	0.02	0.0129032	0.0175439	0.00363636	0.00262123	0.651834	0.14439	1	0.66799	1	0.598473	1	0.153207	0.375896	0.00344532	1	1	2.13054	1	0.183962	1	0.277306	1	2.04003	0.784082	8.55522	1	1	C7
4869	NPM1	nucleophosmin (nucleolar phosphoprotein B23, numatrin)	5	5q35.1	33154:Opisthokonta	0.0107135	6.51223	0	0.291892	0	0.00434783	0	0	0.00333333	0.0129032	0	0.00363636	0.00131062	0.0371755	1	0.0104346	1	1	1	1	1	0.383492	1	1	1	1	6.55916	1	1	1	1	1	0.759479	1	1	1	C4
8911	CACNA1I	calcium channel, voltage-dependent, T type, alpha 1I subunit	22	22q13.1	33154:Opisthokonta	0.0181759	5.57911	0.0217391	0	0.0119904	0.0304348	0.0103627	0	0.0266667	0.0645161	0.0701754	0.0109091	0.00393185	0.573977	0.166153	1	0.84454	0.341128	0.751149	1	0.56543	0.924474	0.00855157	0.423437	1	1.91731	1	0.038451	0.906188	0.100568	1	0.33039	0.00898699	6.91416	0.640757	1	C3
7316	UBC	ubiquitin C	12	12q24.3	33154:Opisthokonta	0.617305	0.249674	0.0108696	0	0.00719424	0.0173913	0.00518135	0.00952381	0.0333333	0.0387097	0.0175439	0.00727273	0.0104849	0.690616	0.235334	1	1	0.260374	1	1	0.924493	0.97863	0.0966022	1	0.0973194	1.40833	1	1	1.26677	1	1	0.00898251	0.000717542	2.76076	1	2.74893	C4
777	CACNA1E	calcium channel, voltage-dependent, R type, alpha 1E subunit	1	1q25.3	33154:Opisthokonta	0.01334	6.12345	0.0543478	0.0162162	0.00959233	0.0956522	0.0518135	0.0190476	0.0566667	0.212903	0.116959	0.0218182	0.0222805	0.610527	0.843202	0.290815	1	0.730439	0.0315669	0.812081	0.186437	0.188846	0.114164	0.0717695	0.0849693	0.0391246	1.11584	1	0.118708	4.62186	0.0565213	1.74555	1.7266	2.49561	3.24208	2.96719	C3
675	BRCA2	breast cancer 2, early onset	13	13q12.3	33154:Opisthokonta	0.00142118	10.1781	0.076087	0	0.0215827	0.0478261	0.0207254	0.031746	0.04	0.0451613	0.0877193	0.0181818	0.017038	0.751858	0.3459	1	0.76983	0.15808	0.265593	0.00566886	0.850032	0.703956	0.669558	0.0622707	0.879929	0.888442	1	0.0856133	1.99249	1.23937	7.65266	0.0357505	0.144389	0.18212	3.47585	0.022819	C7
1785	DNM2	dynamin 2	19	19p13.2	33154:Opisthokonta	0.00644106	7.42257	0.0217391	0.00540541	0.00239808	0.026087	0.015544	0.00952381	0.0266667	0.0129032	0.0175439	0.00363636	0.00262123	0.759469	0.150658	1	1	0.365911	0.254928	1	0.0981187	0.998438	0.465362	1	1	2.06557	1	1	0.817504	1.29609	1	2.73586	3.8325e-06	0.532966	1	1	C1
26046	LTN1	listerin E3 ubiquitin protein ligase 1	21	21q22.11	33154:Opisthokonta	0.00984465	6.66279	0.0326087	0	0.00479616	0.0217391	0.0103627	0.0126984	0.0233333	0.0322581	0.0350877	0.00727273	0.00262123	0.718763	0.382949	1	1	0.276448	0.215656	0.00654014	0.246431	0.0879287	0.619391	1	1	0.761212	1	1	1.18447	1.53305	7.39511	1.34343	2.91189	0.246724	1	1	C4
11177	BAZ1A	bromodomain adjacent to zinc finger domain, 1A	14	14q13.2	33154:Opisthokonta	0.00982326	6.66667	0.0326087	0	0.00239808	0.0217391	0	0.00634921	0.0133333	0.0193548	0.0526316	0.00363636	0.00655308	0.540394	0.0948996	1	1	0.887812	1	1	0.285648	0.992015	0.0741756	1	1	2.78923	1	1	0.0199016	1	1	1.14002	0.000100153	3.18811	1	1	C7
6772	STAT1	signal transducer and activator of transcription 1, 91kDa	2	2q32.2	33154:Opisthokonta	0.0201195	5.4015	0.0434783	0	0.00959233	0.026087	0.0103627	0.00634921	0.0266667	0.0258065	0.0233918	0.00727273	0.00131062	0.693043	0.93653	1	1	0.903901	0.798947	1	0.557787	0.481554	0.838667	1	1	0.00634125	1	1	0.0145768	0.0648773	1	0.343551	0.495342	0.0414526	1	1	C6
1770	DNAH9	dynein, axonemal, heavy chain 9	17	17p12	33154:Opisthokonta	0.0179798	5.59812	0.0869565	0.0162162	0.0335731	0.0695652	0.0518135	0.0190476	0.0866667	0.225806	0.175439	0.0327273	0.0235911	0.648535	0.701093	0.143633	0.429528	0.791108	0.675347	0.91564	0.21706	0.475956	0.439681	0.679673	0.0904631	0.147337	2.1386	0.624099	0.0701575	0.17541	0.0112205	1.52371	0.508114	0.597115	0.170494	2.86611	C6
1778	DYNC1H1	dynein, cytoplasmic 1, heavy chain 1	14	14q32	33154:Opisthokonta	0.0722146	3.23195	0.076087	0.00540541	0.0191847	0.073913	0.0362694	0.0253968	0.05	0.122581	0.128655	0.00727273	0.017038	0.674873	0.203711	1	0.901775	0.970891	0.733686	0.738779	0.0598137	0.729603	0.661291	1	0.0645143	1.61557	1	0.0152323	0.00133157	0.115754	0.111202	3.54254	0.119476	0.191959	1	3.41736	C6
25	ABL1	c-abl oncogene 1, non-receptor tyrosine kinase	9	9q34.1	33208:Metazoa	0.00962694	6.70266	0.0543478	0.00540541	0.0119904	0.0347826	0.00518135	0.0031746	0.00333333	0.0129032	0.0233918	0.00727273	0.00655308	0.57659	0.28329	1	0.89726	0.268336	1	1	1	0.53206	0.0130886	1	1	1.15124	1	0.0166729	1.22523	1	1	1	0.390456	6.1571	1	1	C5
4684	NCAM1	neural cell adhesion molecule 1	11	11q23.1	33208:Metazoa	0.0208931	5.33569	0.0217391	0	0.00959233	0.00869565	0.015544	0.00952381	0.0133333	0.0451613	0.0233918	0.00727273	0.0078637	0.695912	0.124203	1	1	1	0.179993	1	0.397895	0.185401	0.297292	1	1	2.3635	1	1	1	1.79768	1	0.714678	1.75379	1.0863	1	1	C3
4685	NCAM2	neural cell adhesion molecule 2	21	21q21.1	33208:Metazoa	0.00182683	9.71587	0.0434783	0	0.00719424	0.0347826	0.0414508	0.0126984	0.0333333	0.0516129	0.0760234	0	0.00655308	0.664455	0.015665	1	1	0.290696	0.424871	0.391869	0.139381	0.00935053	0.909114	1	1	5.84009	1	1	1.1164	0.636801	0.733135	2.18478	6.75462	0.0130315	1	1	C3
695	BTK	Bruton agammaglobulinemia tyrosine kinase	X	Xq21.33-q2	33208:Metazoa	0.00855066	6.91435	0.0217391	0	0.00239808	0.0173913	0.00518135	0.0031746	0.0133333	0.0387097	0.0526316	0.00727273	0.00524246	0.554854	0.778222	1	1	0.317858	1	1	0.323428	0.0635098	0.605459	1	1	0.0793191	1	1	0.997741	1	1	0.975035	3.44327	0.266841	1	1	C1
23141	ANKLE2	ankyrin repeat and LEM domain containing 2	12	12q24.33	33208:Metazoa	0.0128402	6.19099	0.0326087	0	0.00719424	0.0130435	0	0.0031746	0.0166667	0.0193548	0.0467836	0.00727273	0.0078637	0.587651	0.828709	1	1	0.535383	1	1	0.0669687	0.808669	0.167163	1	1	0.0468109	1	1	0.384164	1	1	3.3558	0.0586332	1.90821	1	1	C6
3676	ITGA4	integrin, alpha 4 (antigen CD49D, alpha 4 subunit of VLA-4 receptor)	2	2q31.3	33208:Metazoa	0.0288153	4.77861	0.0652174	0	0.00239808	0.0130435	0.0103627	0.00952381	0.0266667	0.083871	0.0233918	0.0145455	0.00393185	0.52063	0.0914155	1	1	0.310534	0.0551966	1	0.982024	0.27103	0.816886	0.0938876	1	2.84927	1	1	1.0284	3.67614	1	0.00050768	1.21153	0.0536161	2.80642	1	C2
54625	PARP14	poly (ADP-ribose) polymerase family, member 14	3	3q21.1	6072:Eumetazoa	0.0274206	4.86413	0.0434783	0.00540541	0.00959233	0.0173913	0.00518135	0.00634921	0.0166667	0.0451613	0.0292398	0	0.00524246	0.629831	0.0444393	1	1	0.314813	1	1	0.460824	0.879982	0.0286397	1	1	4.03979	1	1	1.01038	1	1	0.543892	0.0227987	4.78914	1	1	C6
1292	COL6A2	collagen, type VI, alpha 2	21	21q22.3	33511:Deuterostomia	0.0135215	6.09957	0.0326087	0	0.0119904	0.0391304	0.0207254	0.00634921	0.0266667	0.0193548	0.0292398	0.0327273	0.00524246	0.791858	0.188018	1	0.158004	0.388804	0.174917	1	0.0392747	0.764483	0.550003	0.273844	1	1.73308	1	1.99322	0.742679	1.84029	1	4.24895	0.0897598	0.357312	1.19739	1	C2
10075	HUWE1	HECT, UBA and WWE domain containing 1, E3 ubiquitin protein ligase	X	Xp11.22	33511:Deuterostomia	0.0212169	5.30889	0.0869565	0	0.0263789	0.0652174	0.0414508	0.0349206	0.0833333	0.0967742	0.116959	0.0290909	0.0183486	0.76672	0.377302	1	0.434855	0.091081	0.813966	0.0291851	0.559752	0.47996	0.0737222	0.939278	0.245174	0.779473	1	0.609821	2.85516	0.0553723	4.75666	0.340134	0.498955	3.19814	0.00580291	1.3506	C7
7157	TP53	tumor protein p53	17	17p13.1	33511:Deuterostomia	0.0350657	4.44197	0.51087	0.0810811	0.0239808	0.282609	0.595855	0.952381	0.71	0.535484	0.818713	0.294545	0.334207	0.795304	0.758179	0.00653043	0.00947194	0.354345	0.368519	0.185255	0.0150142	0.550048	0.0490482	0.780972	0.0661129	0.0947859	7.39778	6.7316	0.857837	0.808654	1.75496	5.9148	0.357232	3.8737	0.0773135	3.37699	C7
5747	PTK2	protein tyrosine kinase 2	8	8q24.3	33511:Deuterostomia	0.388572	0.743404	0.0326087	0	0.00719424	0.0130435	0.00518135	0.00634921	0.0166667	0.0258065	0.0409357	0	0.00524246	0.61287	0.370058	1	1	0.470421	1	1	0.952638	0.847324	0.767231	1	1	0.803468	1	1	0.520988	1	1	0.00352772	0.0370694	0.0876153	1	1	C3
2041	EPHA1	EPH receptor A1	7	7q34	33511:Deuterostomia	0.010457	6.55534	0.0217391	0	0.0119904	0.0173913	0.0259067	0.015873	0.02	0.0322581	0.0292398	0.0181818	0.00393185	0.835185	0.727496	1	0.0144409	0.285156	0.434502	0.718452	0.0786741	0.149702	0.523913	0.101505	1	0.121423	1	5.98343	1.14235	0.610758	0.129981	3.09208	2.07528	0.406184	2.68174	1	C5
7409	VAV1	vav 1 guanine nucleotide exchange factor	19	19p13.2	33511:Deuterostomia	0.00728027	7.20249	0.0108696	0	0.00959233	0.026087	0.0259067	0.00952381	0.0133333	0.00645161	0.0292398	0.0181818	0.00393185	0.760655	0.0545366	1	1	0.341322	0.41446	1	0.0858148	1	0.765498	0.364161	1	3.6962	1	1	0.905459	0.66597	1	2.95118	1	0.0889641	0.823494	1	C1
2042	EPHA3	EPH receptor A3	3	3p11.2	33511:Deuterostomia	0.011267	6.42271	0.0108696	0	0.00479616	0.0304348	0.0414508	0.015873	0.05	0.116129	0.0935673	0.0145455	0.0078637	0.561962	0.681126	1	1	0.21311	0.458845	0.411454	0.974545	0.0335112	0.105467	0.0989478	1	0.168862	1	1	1.55017	0.54871	0.674597	0.00101817	4.51947	2.62087	2.72242	1	C5
2047	EPHB1	EPH receptor B1	3	3q21-q23	7711:Chordata	0.00137242	10.2425	0.0543478	0.00540541	0.00239808	0.0347826	0.0310881	0.015873	0.0333333	0.122581	0.105263	0.0145455	0.0117955	0.593704	0.209403	1	1	0.281143	0.334623	0.844945	0.610196	0.0666879	0.142148	0.0137966	0.665271	1.57555	1	1	1.16155	0.930925	0.0382485	0.259889	3.36272	2.15455	6.06399	0.187183	C5
3684	ITGAM	integrin, alpha M (complement component 3 receptor 3 subunit)	16	16p11.2	7711:Chordata	0.0129598	6.17458	0.0217391	0	0.00719424	0.0173913	0.015544	0.0031746	0.0133333	0.0903226	0.0409357	0.0290909	0.00524246	0.531147	0.0726634	1	1	0.308406	0.649713	1	0.414156	0.583476	0.450855	0.0100709	1	3.22181	1	1	1.03749	0.206262	1	0.666839	0.300649	0.568502	6.62232	1	C3
7143	TNR	tenascin R	1	1q24	117571:Euteleostomi	0.0263925	4.93012	0.0326087	0.00540541	0.0263789	0.0304348	0.0362694	0.00952381	0.0333333	0.219355	0.175439	0.00363636	0.0117955	0.436957	0.316379	1	0.017834	0.42098	0.238673	1	0.0308047	0.361876	0.458488	1	0.266714	1.00386	1	5.61238	0.647578	1.38841	1	4.66382	0.831372	0.549582	1	1.23357	C2
9826	ARHGEF11	Rho guanine nucleotide exchange factor (GEF) 11	1	1q21	117571:Euteleostomi	0.0132459	6.13596	0.0326087	0.00540541	0.00719424	0.0304348	0.0103627	0.0126984	0.0133333	0.0322581	0.0467836	0.00727273	0.00524246	0.719669	0.0770003	1	1	0.498467	0.139583	0.00793133	0.961377	0.655782	0.426503	1	1	3.12711	1	1	0.458199	2.18255	7.04891	0.00234506	0.198688	0.632327	1	1	C1
116984	ARAP2	ArfGAP with RhoGAP domain, ankyrin repeat and PH domain 2	4	4p14	32524:Amniota	0.00765161	7.11325	0.0434783	0.00540541	0.00479616	0.0173913	0.0259067	0.0031746	0.02	0.0645161	0.0526316	0.0109091	0.00524246	0.640881	0.922904	1	1	0.363949	0.432459	1	0.72547	0.397159	0.980658	0.0514683	1	0.00936564	1	1	0.824221	0.61621	1	0.123311	0.716912	0.000587797	3.79297	1	C1
375790	AGRN	agrin	1	1p36.33	32524:Amniota	0.00583386	7.60092	0.0108696	0	0.0119904	0.0217391	0	0	0.02	0.0645161	0.0233918	0.0109091	0.00393185	0.502601	0.495388	1	0.0149378	0.44047	1	1	0.655138	0.666948	0.902717	0.0231027	1	0.464802	1	5.92379	0.595057	1	1	0.199484	0.185193	0.0149401	5.16076	1	C3
3339	HSPG2	heparan sulfate proteoglycan 2	1	1p36.1-p34	1437010:Boreoeutheria	0.0015351	10.036	0.0543478	0.00540541	0.0191847	0.0478261	0.00518135	0.0285714	0.0466667	0.0645161	0.0760234	0.0290909	0.0117955	0.76695	0.0113065	1	0.675918	0.693325	1	0.209203	0.814545	0.895123	0.50538	0.923935	0.209907	6.4165	1	0.174757	0.15551	1	1.57693	0.0550214	0.0173779	0.44362	0.00911599	1.57207	C3
