# Supplementary material for: The ‘dnet’ approach promotes emerging research on cancer patient survival
Source: Genome Med. 2014 Aug 26;6(8):64. doi: 10.1186/s13073-014-0064-8 (PMC4160547; doi:10.1186/s13073-014-0064-8)
Supplement: Additional file 5: — Comparing the survival genes identified by dnet and jActiveModules . [file 13073_2014_64_MOESM5_ESM.xlsx]

## Sheet: Additional file 5
Additional file 5. Comparing the survival genes identified by dnet and jActiveModules
Gene Info					Overall survival		Methods
EntrezID	Symbol	Description	Chromosome	Location	pvalue	HR	dnet, jActiveModules
3339	HSPG2	heparan sulfate proteoglycan 2	1	1p36.1-p34	10.036	0.0015351	both
375790	AGRN	agrin	1	1p36.33	7.60092	0.00583386	both
1785	DNM2	dynamin 2	19	19p13.2	7.42257	0.00644106	both
7409	VAV1	vav 1 guanine nucleotide exchange factor	19	19p13.2	7.20249	0.00728027	both
695	BTK	Bruton agammaglobulinemia tyrosine kinase	X	Xq21.33-q2	6.91435	0.00855066	both
25	ABL1	c-abl oncogene 1, non-receptor tyrosine kinase	9	9q34.1	6.70266	0.00962694	both
4869	NPM1	nucleophosmin (nucleolar phosphoprotein B23, numatrin)	5	5q35.1	6.51223	0.0107135	both
9826	ARHGEF11	Rho guanine nucleotide exchange factor (GEF) 11	1	1q21	6.13596	0.0132459	both
25942	SIN3A	SIN3 transcription regulator family member A	15	15q24.2	6.10985	0.013443	both
1786	DNMT1	DNA (cytosine-5-)-methyltransferase 1	19	19p13.2	5.83717	0.0156911	both
6772	STAT1	signal transducer and activator of transcription 1, 91kDa	2	2q32.2	5.4015	0.0201195	both
4684	NCAM1	neural cell adhesion molecule 1	11	11q23.1	5.33569	0.0208931	both
19	ABCA1	ATP-binding cassette, sub-family A (ABC1), member 1	9	9q31.1	5.21238	0.0224266	both
3676	ITGA4	integrin, alpha 4 (antigen CD49D, alpha 4 subunit of VLA-4 receptor)	2	2q31.3	4.77861	0.0288153	both
7157	TP53	tumor protein p53	17	17p13.1	4.44197	0.0350657	both
5518	PPP2R1A	protein phosphatase 2, regulatory subunit A, alpha	19	19q13.41	4.09839	0.0429241	both
1310	COL19A1	collagen, type XIX, alpha 1	6	6q12-q13	12.8443	0.000338517	dnet_only
2047	EPHB1	EPH receptor B1	3	3q21-q23	10.2425	0.00137242	dnet_only
675	BRCA2	breast cancer 2, early onset	13	13q12.3	10.1781	0.00142118	dnet_only
4685	NCAM2	neural cell adhesion molecule 2	21	21q21.1	9.71587	0.00182683	dnet_only
8314	BAP1	BRCA1 associated protein-1 (ubiquitin carboxy-terminal hydrolase)	3	3p21.31-p2	9.24073	0.0023669	dnet_only
1780	DYNC1I1	dynein, cytoplasmic 1, intermediate chain 1	7	7q21.3-q22	9.1334	0.00250984	dnet_only
10111	RAD50	RAD50 homolog (S. cerevisiae)	5	5q31	8.49689	0.00355754	dnet_only
55626	AMBRA1	autophagy/beclin-1 regulator 1	11	11p11.2	7.86812	0.00503138	dnet_only
116984	ARAP2	ArfGAP with RhoGAP domain, ankyrin repeat and PH domain 2	4	4p14	7.11325	0.00765161	dnet_only
11177	BAZ1A	bromodomain adjacent to zinc finger domain, 1A	14	14q13.2	6.66667	0.00982326	dnet_only
26046	LTN1	listerin E3 ubiquitin protein ligase 1	21	21q22.11	6.66279	0.00984465	dnet_only
2041	EPHA1	EPH receptor A1	7	7q34	6.55534	0.010457	dnet_only
2042	EPHA3	EPH receptor A3	3	3p11.2	6.42271	0.011267	dnet_only
23141	ANKLE2	ankyrin repeat and LEM domain containing 2	12	12q24.33	6.19099	0.0128402	dnet_only
3684	ITGAM	integrin, alpha M (complement component 3 receptor 3 subunit)	16	16p11.2	6.17458	0.0129598	dnet_only
777	CACNA1E	calcium channel, voltage-dependent, R type, alpha 1E subunit	1	1q25.3	6.12345	0.01334	dnet_only
1292	COL6A2	collagen, type VI, alpha 2	21	21q22.3	6.09957	0.0135215	dnet_only
1770	DNAH9	dynein, axonemal, heavy chain 9	17	17p12	5.59812	0.0179798	dnet_only
8911	CACNA1I	calcium channel, voltage-dependent, T type, alpha 1I subunit	22	22q13.1	5.57911	0.0181759	dnet_only
10075	HUWE1	HECT, UBA and WWE domain containing 1, E3 ubiquitin protein ligase	X	Xp11.22	5.30889	0.0212169	dnet_only
7143	TNR	tenascin R	1	1q24	4.93012	0.0263925	dnet_only
54625	PARP14	poly (ADP-ribose) polymerase family, member 14	3	3q21.1	4.86413	0.0274206	dnet_only
9690	UBE3C	ubiquitin protein ligase E3C	7	7q36.3	4.71418	0.0299148	dnet_only
1778	DYNC1H1	dynein, cytoplasmic 1, heavy chain 1	14	14q32	3.23195	0.0722146	dnet_only
5747	PTK2	protein tyrosine kinase 2	8	8q24.3	0.743404	0.388572	dnet_only
7316	UBC	ubiquitin C	12	12q24.3	0.249674	0.617305	dnet_only
57144	PAK7	p21 protein (Cdc42/Rac)-activated kinase 7	20	20p12	16.4954	4.87676e-05	jActiveModules_only
7082	TJP1	tight junction protein 1	15	15q13	12.1173	0.000499563	jActiveModules_only
7994	KAT6A	K(lysine) acetyltransferase 6A	8	8p11	10.2653	0.00135558	jActiveModules_only
9863	MAGI2	membrane associated guanylate kinase, WW and PDZ domain containing 2	7	7q21	7.4428	0.00636908	jActiveModules_only
219699	UNC5B	unc-5 homolog B (C. elegans)	10	10q22.1	7.14757	0.00750657	jActiveModules_only
11128	POLR3A	polymerase (RNA) III (DNA directed) polypeptide A, 155kDa	10	10q22-q23	6.27155	0.0122692	jActiveModules_only
5506	PPP1R3A	protein phosphatase 1, regulatory subunit 3A	7	7q31.1	5.73593	0.0166213	jActiveModules_only
5294	PIK3CG	phosphatidylinositol-4,5-bisphosphate 3-kinase, catalytic subunit gamma	7	7q22.3	4.66655	0.0307557	jActiveModules_only
23345	SYNE1	spectrin repeat containing, nuclear envelope 1	6	6q25	4.53006	0.0333045	jActiveModules_only
2064	ERBB2	v-erb-b2 avian erythroblastic leukemia viral oncogene homolog 2	17	17q12	4.44825	0.0349369	jActiveModules_only
1788	DNMT3A	DNA (cytosine-5-)-methyltransferase 3 alpha	2	2p23	4.35433	0.0369149	jActiveModules_only
23024	PDZRN3	PDZ domain containing ring finger 3	3	3p13	4.29177	0.0382973	jActiveModules_only
23522	KAT6B	K(lysine) acetyltransferase 6B	10	10q22.2	3.84549	0.0498799	jActiveModules_only
80205	CHD9	chromodomain helicase DNA binding protein 9	16	16q12.2	3.72848	0.0534921	jActiveModules_only
3688	ITGB1	integrin, beta 1 (fibronectin receptor, beta polypeptide, antigen CD29 includes MDF2, MSK12)	10	10p11.2	3.64379	0.0562788	jActiveModules_only
478	ATP1A3	ATPase, Na+/K+ transporting, alpha 3 polypeptide	19	19q13.31	3.63796	0.0564761	jActiveModules_only
4602	MYB	v-myb avian myeloblastosis viral oncogene homolog	6	6q22-q23	3.55944	0.0592077	jActiveModules_only
5649	RELN	reelin	7	7q22	3.28797	0.0697894	jActiveModules_only
861	RUNX1	runt-related transcription factor 1	21	21q22.3	3.28066	0.0701006	jActiveModules_only
57498	KIDINS220	kinase D-interacting substrate, 220kDa	2	2p24	3.21215	0.0730935	jActiveModules_only
1822	ATN1	atrophin 1	12	12p13.31	3.14322	0.0762432	jActiveModules_only
2033	EP300	E1A binding protein p300	22	22q13.2	2.95592	0.0855635	jActiveModules_only
5257	PHKB	phosphorylase kinase, beta	16	16q12-q13	2.82388	0.0928714	jActiveModules_only
23365	ARHGEF12	Rho guanine nucleotide exchange factor (GEF) 12	11	11q23.3	2.43811	0.118419	jActiveModules_only
673	BRAF	v-raf murine sarcoma viral oncogene homolog B	7	7q34	2.20611	0.137465	jActiveModules_only
55243	KIRREL	kin of IRRE like (Drosophila)	1	1q21-q25	2.00721	0.156553	jActiveModules_only
862	RUNX1T1	runt-related transcription factor 1; translocated to, 1 (cyclin D-related)	8	8q22	2.0024	0.15705	jActiveModules_only
2322	FLT3	fms-related tyrosine kinase 3	13	13q12	1.89099	0.169091	jActiveModules_only
4593	MUSK	muscle, skeletal, receptor tyrosine kinase	9	9q31.3-q32	1.26698	0.260335	jActiveModules_only
3815	KIT	v-kit Hardy-Zuckerman 4 feline sarcoma viral oncogene homolog	4	4q12	1.02238	0.311954	jActiveModules_only
