# Supplementary material for: The ‘dnet’ approach promotes emerging research on cancer patient survival
Source: Genome Med. 2014 Aug 26;6(8):64. doi: 10.1186/s13073-014-0064-8 (PMC4160547; doi:10.1186/s13073-014-0064-8)
Supplement: Additional file 7: — Cancer-specific survival networks. This file contains 11 sheets, each for a tumour type in which member genes and their Cox information are listed and visualised. [file 13073_2014_64_MOESM7_ESM.xlsx]

## Sheet: BLCA
BLCA-specific survival network
Gene Info			Cox regression survival
EntrezID	Symbol	Description	P-value	HR
1294	COL7A1	collagen, type VII, alpha 1	0.00484475	7.9365
55626	AMBRA1	autophagy/beclin-1 regulator 1	0.00552347	7.69955
1602	DACH1	dachshund family transcription factor 1	0.00614635	7.50689
7273	TTN	titin	0.00653183	7.3974
55827	DCAF6	DDB1 and CUL4 associated factor 6	0.0066352	7.36916
2153	F5	coagulation factor V (proaccelerin, labile factor)	0.00781736	7.07485
2318	FLNC	filamin C, gamma	0.00789551	7.05702
5116	PCNT	pericentrin	0.00815125	6.99994
23019	CNOT1	CCR4-NOT transcription complex, subunit 1	0.00907628	6.80775
1213	CLTC	clathrin, heavy chain (Hc)	0.0112934	6.41855
6710	SPTB	spectrin, beta, erythrocytic	0.0147698	5.94373
8913	CACNA1G	calcium channel, voltage-dependent, T type, alpha 1G subunit	0.0156019	5.84719
1969	EPHA2	EPH receptor A2	0.0160889	5.79313
83660	TLN2	talin 2	0.017447	5.65084
23363	OBSL1	obscurin-like 1	0.0183221	5.56509
54014	BRWD1	bromodomain and WD repeat domain containing 1	0.0189317	5.50782
2322	FLT3	fms-related tyrosine kinase 3	0.0197184	5.43665
5579	PRKCB	protein kinase C, beta	0.0201495	5.3989
2194	FASN	fatty acid synthase	0.0201495	5.3989
257062	CATSPERD	catsper channel auxiliary subunit delta	0.0203396	5.38251
3092	HIP1	huntingtin interacting protein 1	0.0208234	5.34152
50807	ASAP1	ArfGAP with SH3 domain, ankyrin repeat and PH domain 1	0.0212592	5.30541
4621	MYH3	myosin, heavy chain 3, skeletal muscle, embryonic	0.0217006	5.26963
5591	PRKDC	protein kinase, DNA-activated, catalytic polypeptide	0.0226371	5.19614
1289	COL5A1	collagen, type V, alpha 1	0.0236764	5.11819
3673	ITGA2	integrin, alpha 2 (CD49B, alpha 2 subunit of VLA-2 receptor)	0.0275819	4.85401
8473	OGT	O-linked N-acetylglucosamine (GlcNAc) transferase	0.0278188	4.83926
3655	ITGA6	integrin, alpha 6	0.0292174	4.75476
1108	CHD4	chromodomain helicase DNA binding protein 4	0.0335367	4.51817
64682	ANAPC1	anaphase promoting complex subunit 1	0.0336101	4.51443
367	AR	androgen receptor	0.0378575	4.31141
56479	KCNQ5	potassium voltage-gated channel, KQT-like subfamily, member 5	0.0378975	4.30962
3708	ITPR1	inositol 1,4,5-trisphosphate receptor, type 1	0.0383714	4.28848
1285	COL4A3	collagen, type IV, alpha 3 (Goodpasture antigen)	0.040296	4.20538
3741	KCNA5	potassium voltage-gated channel, shaker-related subfamily, member 5	0.0435302	4.07469
1373	CPS1	carbamoyl-phosphate synthase 1, mitochondrial	0.0449723	4.01968
1981	EIF4G1	eukaryotic translation initiation factor 4 gamma, 1	0.0450266	4.01764
63893	UBE2O	ubiquitin-conjugating enzyme E2O	0.0471874	3.93869
84665	MYPN	myopalladin	0.0495975	3.85502
7410	VAV2	vav 2 guanine nucleotide exchange factor	0.0497372	3.8503
5924	RASGRF2	Ras protein-specific guanine nucleotide-releasing factor 2	0.049743	3.8501
3742	KCNA6	potassium voltage-gated channel, shaker-related subfamily, member 6	0.0499833	3.84202
1107	CHD3	chromodomain helicase DNA binding protein 3	0.0548497	3.68665
6597	SMARCA4	SWI/SNF related, matrix associated, actin dependent regulator of chromatin, subfamily a, member 4	0.0964946	2.76255
1499	CTNNB1	catenin (cadherin-associated protein), beta 1, 88kDa	0.1102	2.55136
25942	SIN3A	SIN3 transcription regulator family member A	0.133916	2.24651
7316	UBC	ubiquitin C	0.235334	1.40833
88	ACTN2	actinin, alpha 2	0.241151	1.37385
5747	PTK2	protein tyrosine kinase 2	0.370058	0.803468

## Sheet: BRCA
BRCA-specific survival network
Gene Info			Cox regression survival
EntrezID	Symbol	Description	P-value	HR
8567	MADD	MAP-kinase activating death domain	0.00345654	8.54931
288	ANK3	ankyrin 3, node of Ranvier (ankyrin G)	0.00390324	8.32829
55704	CCDC88A	coiled-coil domain containing 88A	0.00557159	7.68389
64682	ANAPC1	anaphase promoting complex subunit 1	0.00630692	7.46045
5137	PDE1C	phosphodiesterase 1C, calmodulin-dependent 70kDa	0.012792	6.19764
3350	HTR1A	5-hydroxytryptamine (serotonin) receptor 1A, G protein-coupled	0.0135888	6.09079
2065	ERBB3	v-erb-b2 avian erythroblastic leukemia viral oncogene homolog 3	0.023572	5.12585
3915	LAMC1	laminin, gamma 1 (formerly LAMB2)	0.0255399	4.9869
23020	SNRNP200	small nuclear ribonucleoprotein 200kDa (U5)	0.0285482	4.79465
112	ADCY6	adenylate cyclase 6	0.0287963	4.77975
1642	DDB1	damage-specific DNA binding protein 1, 127kDa	0.0288401	4.77713
2492	FSHR	follicle stimulating hormone receptor	0.0293363	4.74777
9958	USP15	ubiquitin specific peptidase 15	0.0365389	4.37178
8516	ITGA8	integrin, alpha 8	0.0382186	4.29527
6326	SCN2A	sodium channel, voltage-gated, type II, alpha subunit	0.043119	4.09073
2177	FANCD2	Fanconi anemia, complementation group D2	0.044387	4.04178
3897	L1CAM	L1 cell adhesion molecule	0.0676902	3.33816
7316	UBC	ubiquitin C	0.0973194	2.74893
207	AKT1	v-akt murine thymoma viral oncogene homolog 1	0.627961	0.234836

## Sheet: COADREAD
COADREAD-specific survival network
Gene Info			Cox regression survival
EntrezID	Symbol	Description	P-value	HR
5797	PTPRM	protein tyrosine phosphatase, receptor type, M	0.00191588	9.62843
3673	ITGA2	integrin, alpha 2 (CD49B, alpha 2 subunit of VLA-2 receptor)	0.00357426	8.48836
2073	ERCC5	excision repair cross-complementation group 5	0.00569843	7.64328
19	ABCA1	ATP-binding cassette, sub-family A (ABC1), member 1	0.00867759	6.88801
5430	POLR2A	polymerase (RNA) II (DNA directed) polypeptide A, 220kDa	0.00910902	6.80133
5156	PDGFRA	platelet-derived growth factor receptor, alpha polypeptide	0.00955638	6.71577
5469	MED1	mediator complex subunit 1	0.0104727	6.55267
1284	COL4A2	collagen, type IV, alpha 2	0.0104727	6.55267
10499	NCOA2	nuclear receptor coactivator 2	0.0133988	6.11568
3480	IGF1R	insulin-like growth factor 1 receptor	0.0167227	5.72525
10847	SRCAP	Snf2-related CREBBP activator protein	0.0225199	5.20516
57634	EP400	E1A binding protein p400	0.0264407	4.92696
8239	USP9X	ubiquitin specific peptidase 9, X-linked	0.0287712	4.78125
3685	ITGAV	integrin, alpha V	0.0295055	4.73787
2074	ERCC6	excision repair cross-complementation group 6	0.0308102	4.66351
6597	SMARCA4	SWI/SNF related, matrix associated, actin dependent regulator of chromatin, subfamily a, member 4	0.099524	2.71316
1499	CTNNB1	catenin (cadherin-associated protein), beta 1, 88kDa	0.3056	1.0496

## Sheet: GBM
GBM-specific survival network
Gene Info			Cox regression survival
EntrezID	Symbol	Description	P-value	HR
7158	TP53BP1	tumor protein p53 binding protein 1	0.00195446	9.59182
778	CACNA1F	calcium channel, voltage-dependent, L type, alpha 1F subunit	0.00379715	8.37836
3371	TNC	tenascin C	0.0046813	7.99862
10735	STAG2	stromal antigen 2	0.00537845	7.74758
3684	ITGAM	integrin, alpha M (complement component 3 receptor 3 subunit)	0.0100709	6.62232
695	BTK	Bruton agammaglobulinemia tyrosine kinase	0.0116148	6.36873
5925	RB1	retinoblastoma 1	0.0128507	6.18955
4688	NCF2	neutrophil cytosolic factor 2	0.0136985	6.07659
5923	RASGRF1	Ras protein-specific guanine nucleotide-releasing factor 1	0.0153443	5.8765
182	JAG1	jagged 1	0.0231998	5.15348
5493	PPL	periplakin	0.0260788	4.95079
3681	ITGAD	integrin, alpha D	0.0273304	4.86982
2906	GRIN2D	glutamate receptor, ionotropic, N-methyl D-aspartate 2D	0.0287814	4.78064
8516	ITGA8	integrin, alpha 8	0.0326348	4.56483
4438	MSH4	mutS homolog 4	0.0344385	4.4728
3480	IGF1R	insulin-like growth factor 1 receptor	0.0386134	4.27779
93589	CACNA2D4	calcium channel, voltage-dependent, alpha 2/delta subunit 4	0.0387397	4.27225
59341	TRPV4	transient receptor potential cation channel, subfamily V, member 4	0.0398866	4.2227
2194	FASN	fatty acid synthase	0.0416016	4.15134
3791	KDR	kinase insert domain receptor (a type III receptor tyrosine kinase)	0.0489467	3.87718
7316	UBC	ubiquitin C	0.0507673	3.81593
3688	ITGB1	integrin, beta 1 (fibronectin receptor, beta polypeptide, antigen CD29 includes MDF2, MSK12)	0.204806	1.60777
5579	PRKCB	protein kinase C, beta	0.247319	1.33839
672	BRCA1	breast cancer 1, early onset	0.448251	0.57507

## Sheet: HNSC
HNSC-specific survival network
Gene Info			Cox regression survival
EntrezID	Symbol	Description	P-value	HR
28234	SLCO1B3	solute carrier organic anion transporter family, member 1B3	0.000265045	13.3026
11184	MAP4K1	mitogen-activated protein kinase kinase kinase kinase 1	0.00112354	10.612
22989	MYH15	myosin, heavy chain 15	0.00152132	10.0526
22985	ACIN1	apoptotic chromatin condensation inducer 1	0.00247181	9.16135
26986	PABPC1	poly(A) binding protein, cytoplasmic 1	0.00443141	8.098
178	AGL	amylo-alpha-1, 6-glucosidase, 4-alpha-glucanotransferase	0.0044998	8.07024
673	BRAF	v-raf murine sarcoma viral oncogene homolog B	0.00841849	6.94221
1612	DAPK1	death-associated protein kinase 1	0.0119464	6.3188
2322	FLT3	fms-related tyrosine kinase 3	0.0124185	6.25012
1062	CENPE	centromere protein E, 312kDa	0.012427	6.2489
4914	NTRK1	neurotrophic tyrosine kinase, receptor, type 1	0.0149534	5.92195
7157	TP53	tumor protein p53	0.0150142	5.9148
1981	EIF4G1	eukaryotic translation initiation factor 4 gamma, 1	0.0182507	5.57192
1244	ABCC2	ATP-binding cassette, sub-family C (CFTR/MRP), member 2	0.0194097	5.46422
1306	COL15A1	collagen, type XV, alpha 1	0.0194355	5.4619
1063	CENPF	centromere protein F, 350/400kDa	0.0215396	5.2826
1495	CTNNA1	catenin (cadherin-associated protein), alpha 1, 102kDa	0.0232808	5.14743
3685	ITGAV	integrin, alpha V	0.0247058	5.04439
838	CASP5	caspase 5, apoptosis-related cysteine peptidase	0.0275018	4.85903
8243	SMC1A	structural maintenance of chromosomes 1A	0.0285927	4.79197
546	ATRX	alpha thalassemia/mental retardation syndrome X-linked	0.0294086	4.74354
10985	GCN1L1	GCN1 general control of amino-acid synthesis 1-like 1 (yeast)	0.0300416	4.70691
22861	NLRP1	NLR family, pyrin domain containing 1	0.0301366	4.70148
7297	TYK2	tyrosine kinase 2	0.0305694	4.67698
7143	TNR	tenascin R	0.0308047	4.66382
367	AR	androgen receptor	0.032062	4.59518
5295	PIK3R1	phosphoinositide-3-kinase, regulatory subunit 1 (alpha)	0.0322315	4.58614
4583	MUC2	mucin 2, oligomeric mucus/gel-forming	0.0349732	4.44648
9138	ARHGEF1	Rho guanine nucleotide exchange factor (GEF) 1	0.0373482	4.33446
3172	HNF4A	hepatocyte nuclear factor 4, alpha	0.0378359	4.31239
3645	INSRR	insulin receptor-related receptor	0.0384849	4.28346
1292	COL6A2	collagen, type VI, alpha 2	0.0392747	4.24895
6091	ROBO1	roundabout, axon guidance receptor, homolog 1 (Drosophila)	0.0399509	4.21997
58484	NLRC4	NLR family, CARD domain containing 4	0.0417775	4.1442
8924	HERC2	HECT and RLD domain containing E3 ubiquitin protein ligase 2	0.043741	4.06653
57685	CACHD1	cache domain containing 1	0.0453277	4.00641
57522	SRGAP1	SLIT-ROBO Rho GTPase activating protein 1	0.0476145	3.92354
23054	NCOA6	nuclear receptor coactivator 6	0.0498738	3.8457
11128	POLR3A	polymerase (RNA) III (DNA directed) polypeptide A, 155kDa	0.0542051	3.70637
5431	POLR2B	polymerase (RNA) II (DNA directed) polypeptide B, 140kDa	0.0936146	2.81109
57530	CGN	cingulin	0.356365	0.850664
7316	UBC	ubiquitin C	0.924493	0.00898251

## Sheet: KIRC
KIRC-specific survival network
Gene Info			Cox regression survival
EntrezID	Symbol	Description	P-value	HR
4914	NTRK1	neurotrophic tyrosine kinase, receptor, type 1	0.00196821	9.57895
3643	INSR	insulin receptor	0.00202389	9.52775
5926	ARID4A	AT rich interactive domain 4A (RBP1-like)	0.00274245	8.97135
8314	BAP1	BRCA1 associated protein-1 (ubiquitin carboxy-terminal hydrolase)	0.0049483	7.89824
7272	TTK	TTK protein kinase	0.00684258	7.31383
7157	TP53	tumor protein p53	0.00947194	6.7316
5558	PRIM2	primase, DNA, polypeptide 2 (58kDa)	0.0100494	6.62612
29761	USP25	ubiquitin specific peptidase 25	0.0125461	6.23201
80124	VCPIP1	valosin containing protein (p97)/p47 complex interacting protein 1	0.0155519	5.85284
5469	MED1	mediator complex subunit 1	0.0206648	5.35484
29102	DROSHA	drosha, ribonuclease type III	0.0267941	4.90403
182	JAG1	jagged 1	0.0267941	4.90403
151246	SGOL2	shugoshin-like 2 (S. pombe)	0.0267941	4.90403
259266	ASPM	asp (abnormal spindle) homolog, microcephaly associated (Drosophila)	0.0273824	4.86654
11184	MAP4K1	mitogen-activated protein kinase kinase kinase kinase 1	0.0306793	4.67082
171023	ASXL1	additional sex combs like 1 (Drosophila)	0.0327386	4.5594
3054	HCFC1	host cell factor C1 (VP16-accessory protein)	0.0406659	4.18988
5422	POLA1	polymerase (DNA directed), alpha 1, catalytic subunit	0.0496801	3.85222
8826	IQGAP1	IQ motif containing GTPase activating protein 1	0.0497929	3.84842
5925	RB1	retinoblastoma 1	0.121078	2.40332
7316	UBC	ubiquitin C	0.409894	0.679107

## Sheet: LAML
LAML-specific survival network
Gene Info			Cox regression survival
EntrezID	Symbol	Description	P-value	HR
7157	TP53	tumor protein p53	0.00653043	7.39778
4869	NPM1	nucleophosmin (nucleolar phosphoprotein B23, numatrin)	0.0104346	6.55916
25	ABL1	c-abl oncogene 1, non-receptor tyrosine kinase	0.0390402	4.25912
5159	PDGFRB	platelet-derived growth factor receptor, beta polypeptide	0.0689204	3.30855

## Sheet: LUAD
LUAD-specific survival network
Gene Info			Cox regression survival
EntrezID	Symbol	Description	P-value	HR
4216	MAP3K4	mitogen-activated protein kinase kinase kinase 4	0.0018747	9.66834
1740	DLG2	discs, large homolog 2 (Drosophila)	0.0020552	9.49957
342184	FMN1	formin 1	0.00366006	8.44521
10846	PDE10A	phosphodiesterase 10A	0.00577077	7.62052
3371	TNC	tenascin C	0.00706613	7.25608
6829	SUPT5H	suppressor of Ty 5 homolog (S. cerevisiae)	0.0113948	6.40268
128674	PROKR2	prokineticin receptor 2	0.0115426	6.37981
324	APC	adenomatous polyposis coli	0.0151368	5.90048
2984	GUCY2C	guanylate cyclase 2C (heat stable enterotoxin receptor)	0.0151837	5.89503
2625	GATA3	GATA binding protein 3	0.0153237	5.87886
9229	DLGAP1	discs, large (Drosophila) homolog-associated protein 1	0.0158132	5.82353
773	CACNA1A	calcium channel, voltage-dependent, P/Q type, alpha 1A subunit	0.0164525	5.75386
204962	SLC44A5	solute carrier family 44, member 5	0.0168668	5.71018
2036	EPB41L1	erythrocyte membrane protein band 4.1-like 1	0.0174701	5.64852
3908	LAMA2	laminin, alpha 2	0.0178345	5.61234
1008	CDH10	cadherin 10, type 2 (T2-cadherin)	0.0217736	5.26379
51586	MED15	mediator complex subunit 15	0.0248353	5.03533
7082	TJP1	tight junction protein 1	0.0251073	5.01647
10886	NPFFR2	neuropeptide FF receptor 2	0.0293061	4.74954
57554	LRRC7	leucine rich repeat containing 7	0.0320045	4.59826
2318	FLNC	filamin C, gamma	0.0323219	4.58134
3645	INSRR	insulin receptor-related receptor	0.0329902	4.54629
1281	COL3A1	collagen, type III, alpha 1	0.0335334	4.51834
1438	CSF2RA	colony stimulating factor 2 receptor, alpha, low-affinity (granulocyte-macrophage)	0.0339664	4.4964
23054	NCOA6	nuclear receptor coactivator 6	0.0402111	4.20896
1303	COL12A1	collagen, type XII, alpha 1	0.0408967	4.18029
1016	CDH18	cadherin 18, type 2	0.0418437	4.14151
7058	THBS2	thrombospondin 2	0.0420848	4.13179
4233	MET	met proto-oncogene	0.0437424	4.06648
60412	EXOC4	exocyst complex component 4	0.043769	4.06545
667	DST	dystonin	0.0481202	3.90578
3358	HTR2C	5-hydroxytryptamine (serotonin) receptor 2C, G protein-coupled	0.0484582	3.89402
1000	CDH2	cadherin 2, type 1, N-cadherin (neuronal)	0.051961	3.77702
2903	GRIN2A	glutamate receptor, ionotropic, N-methyl D-aspartate 2A	0.056987	3.62297
2033	EP300	E1A binding protein p300	0.0636168	3.44049
5295	PIK3R1	phosphoinositide-3-kinase, regulatory subunit 1 (alpha)	0.0777952	3.11037
3691	ITGB4	integrin, beta 4	0.103921	2.64431
5579	PRKCB	protein kinase C, beta	0.17292	1.85744
1499	CTNNB1	catenin (cadherin-associated protein), beta 1, 88kDa	0.499306	0.456411
5430	POLR2A	polymerase (RNA) II (DNA directed) polypeptide A, 220kDa	0.506212	0.441888

## Sheet: LUSC
LUSC-specific survival network
Gene Info			Cox regression survival
EntrezID	Symbol	Description	P-value	HR
8313	AXIN2	axin 2	0.000383138	12.6127
1063	CENPF	centromere protein F, 350/400kDa	0.000496446	12.129
3679	ITGA7	integrin, alpha 7	0.00141655	10.1841
5587	PRKD1	protein kinase D1	0.00213037	9.43368
5728	PTEN	phosphatase and tensin homolog	0.00242845	9.19373
10111	RAD50	RAD50 homolog (S. cerevisiae)	0.00344532	8.55522
1310	COL19A1	collagen, type XIX, alpha 1	0.00612021	7.51456
1301	COL11A1	collagen, type XI, alpha 1	0.00619806	7.4918
9372	ZFYVE9	zinc finger, FYVE domain containing 9	0.00632761	7.45455
7048	TGFBR2	transforming growth factor, beta receptor II (70/80kDa)	0.00691869	7.29396
6103	RPGR	retinitis pigmentosa GTPase regulator	0.00740682	7.17156
8911	CACNA1I	calcium channel, voltage-dependent, T type, alpha 1I subunit	0.00855157	6.91416
5588	PRKCQ	protein kinase C, theta	0.00875938	6.87124
22897	CEP164	centrosomal protein 164kDa	0.00948977	6.72825
5431	POLR2B	polymerase (RNA) II (DNA directed) polypeptide B, 140kDa	0.0110483	6.45753
9899	SV2B	synaptic vesicle glycoprotein 2B	0.011819	6.33782
259282	BOD1L1	biorientation of chromosomes in cell division 1-like 1	0.0119408	6.31964
5287	PIK3C2B	phosphatidylinositol-4-phosphate 3-kinase, catalytic subunit type 2 beta	0.0120039	6.3103
25	ABL1	c-abl oncogene 1, non-receptor tyrosine kinase	0.0130886	6.1571
23345	SYNE1	spectrin repeat containing, nuclear envelope 1	0.014271	6.00431
10846	PDE10A	phosphodiesterase 10A	0.0146153	5.96226
24137	KIF4A	kinesin family member 4A	0.017167	5.67922
3913	LAMB2	laminin, beta 2 (laminin S)	0.0189902	5.50242
284	ANGPT1	angiopoietin 1	0.0197387	5.43486
29894	CPSF1	cleavage and polyadenylation specific factor 1, 160kDa	0.0199845	5.41325
112	ADCY6	adenylate cyclase 6	0.0212759	5.30405
607	BCL9	B-cell CLL/lymphoma 9	0.0212759	5.30405
4853	NOTCH2	notch 2	0.0218078	5.26105
57697	FANCM	Fanconi anemia, complementation group M	0.0222339	5.22739
8470	SORBS2	sorbin and SH3 domain containing 2	0.0228704	5.17832
1297	COL9A1	collagen, type IX, alpha 1	0.0248898	5.03154
84441	MAML2	mastermind-like 2 (Drosophila)	0.0258063	4.96895
283149	BCL9L	B-cell CLL/lymphoma 9-like	0.0270231	4.88933
1816	DRD5	dopamine receptor D5	0.0286586	4.788
8437	RASAL1	RAS protein activator like 1 (GAP1 like)	0.0290612	4.76398
4217	MAP3K5	mitogen-activated protein kinase kinase kinase 5	0.0315431	4.62316
5649	RELN	reelin	0.0322956	4.58274
9690	UBE3C	ubiquitin protein ligase E3C	0.032696	4.56163
8913	CACNA1G	calcium channel, voltage-dependent, T type, alpha 1G subunit	0.0352886	4.43116
4692	NDN	necdin, melanoma antigen (MAGE) family member	0.0375223	4.32655
5294	PIK3CG	phosphatidylinositol-4,5-bisphosphate 3-kinase, catalytic subunit gamma	0.0393038	4.24769
1786	DNMT1	DNA (cytosine-5-)-methyltransferase 1	0.0395628	4.23654
57096	RPGRIP1	retinitis pigmentosa GTPase regulator interacting protein 1	0.0440282	4.05548
9735	KNTC1	kinetochore associated 1	0.0441721	4.04997
3631	INPP4A	inositol polyphosphate-4-phosphatase, type I, 107kDa	0.04443	4.04015
10210	TOPORS	topoisomerase I binding, arginine/serine-rich, E3 ubiquitin protein ligase	0.0454424	4.00214
7412	VCAM1	vascular cell adhesion molecule 1	0.0471227	3.941
23365	ARHGEF12	Rho guanine nucleotide exchange factor (GEF) 12	0.0486391	3.88777
7157	TP53	tumor protein p53	0.0490482	3.8737
775	CACNA1C	calcium channel, voltage-dependent, L type, alpha 1C subunit	0.0493286	3.86414
4926	NUMA1	nuclear mitotic apparatus protein 1	0.066455	3.36848
7316	UBC	ubiquitin C	0.0966022	2.76076
3480	IGF1R	insulin-like growth factor 1 receptor	0.121556	2.39716
472	ATM	ataxia telangiectasia mutated	0.129488	2.29863
1499	CTNNB1	catenin (cadherin-associated protein), beta 1, 88kDa	0.173843	1.84949
9126	SMC3	structural maintenance of chromosomes 3	0.50744	0.439343

## Sheet: OV
OV-specific survival network
Gene Info			Cox regression survival
EntrezID	Symbol	Description	P-value	HR
8202	NCOA3	nuclear receptor coactivator 3	0.000507549	12.0877
29123	ANKRD11	ankyrin repeat domain 11	0.000921537	10.9789
64324	NSD1	nuclear receptor binding SET domain protein 1	0.00222865	9.35099
25942	SIN3A	SIN3 transcription regulator family member A	0.00440544	8.10865
1660	DHX9	DEAH (Asp-Glu-Ala-His) box helicase 9	0.00500797	7.87656
675	BRCA2	breast cancer 2, early onset	0.00566886	7.65266
26046	LTN1	listerin E3 ubiquitin protein ligase 1	0.00654014	7.39511
84251	SGIP1	SH3-domain GRB2-like (endophilin) interacting protein 1	0.00692051	7.29348
92737	DNER	delta/notch-like EGF repeat containing	0.00825814	6.97662
1301	COL11A1	collagen, type XI, alpha 1	0.0101815	6.60286
7148	TNXB	tenascin XB	0.0107351	6.50865
51742	ARID4B	AT rich interactive domain 4B (RBP1-like)	0.0121525	6.28848
4622	MYH4	myosin, heavy chain 4, skeletal muscle	0.0121753	6.28516
11184	MAP4K1	mitogen-activated protein kinase kinase kinase kinase 1	0.0129393	6.17739
84433	CARD11	caspase recruitment domain family, member 11	0.0129663	6.1737
57706	DENND1A	DENN/MADD domain containing 1A	0.0152036	5.89272
1108	CHD4	chromodomain helicase DNA binding protein 4	0.0158942	5.81454
3716	JAK1	Janus kinase 1	0.0177484	5.62082
4926	NUMA1	nuclear mitotic apparatus protein 1	0.0181977	5.57701
23213	SULF1	sulfatase 1	0.0187302	5.52653
131873	COL6A6	collagen, type VI, alpha 6	0.0191905	5.48407
4855	NOTCH4	notch 4	0.0196079	5.44647
8470	SORBS2	sorbin and SH3 domain containing 2	0.0197107	5.43733
3054	HCFC1	host cell factor C1 (VP16-accessory protein)	0.0202498	5.39023
9730	VPRBP	Vpr (HIV-1) binding protein	0.021502	5.28564
10891	PPARGC1A	peroxisome proliferator-activated receptor gamma, coactivator 1 alpha	0.0218127	5.26066
3676	ITGA4	integrin, alpha 4 (antigen CD49D, alpha 4 subunit of VLA-4 receptor)	0.0241858	5.08126
22989	MYH15	myosin, heavy chain 15	0.024619	5.05049
55626	AMBRA1	autophagy/beclin-1 regulator 1	0.0247577	5.04076
64800	EFCAB6	EF-hand calcium binding domain 6	0.0252086	5.0095
999	CDH1	cadherin 1, type 1, E-cadherin (epithelial)	0.0266375	4.91415
8502	PKP4	plakophilin 4	0.0270883	4.88517
55749	CCAR1	cell division cycle and apoptosis regulator 1	0.0275009	4.85909
10075	HUWE1	HECT, UBA and WWE domain containing 1, E3 ubiquitin protein ligase	0.0291851	4.75666
827	CAPN6	calpain 6	0.0297491	4.72373
5629	PROX1	prospero homeobox 1	0.0304803	4.68199
1767	DNAH5	dynein, axonemal, heavy chain 5	0.0332732	4.53166
24137	KIF4A	kinesin family member 4A	0.0363737	4.3795
3672	ITGA1	integrin, alpha 1	0.0372379	4.3395
1612	DAPK1	death-associated protein kinase 1	0.0385086	4.28242
1213	CLTC	clathrin, heavy chain (Hc)	0.0398575	4.22394
4851	NOTCH1	notch 1	0.0416641	4.1488
23047	PDS5B	PDS5, regulator of cohesion maintenance, homolog B (S. cerevisiae)	0.0421583	4.12884
55294	FBXW7	F-box and WD repeat domain containing 7, E3 ubiquitin protein ligase	0.0427006	4.10721
695	BTK	Bruton agammaglobulinemia tyrosine kinase	0.0471196	3.94111
1307	COL16A1	collagen, type XVI, alpha 1	0.0484062	3.89583
1639	DCTN1	dynactin 1	0.04861	3.88877
5795	PTPRJ	protein tyrosine phosphatase, receptor type, J	0.0487913	3.88252
9759	HDAC4	histone deacetylase 4	0.0548769	3.68582
367	AR	androgen receptor	0.0890622	2.89124
867	CBL	Cbl proto-oncogene, E3 ubiquitin protein ligase	0.105269	2.62385
1956	EGFR	epidermal growth factor receptor	0.123713	2.36967
57530	CGN	cingulin	0.262607	1.25496
7316	UBC	ubiquitin C	0.45953	0.54704

[truncated: 1 more sheets: UCEC]
