# Supplementary material for: The ‘dnet’ approach promotes emerging research on cancer patient survival
Source: Genome Med. 2014 Aug 26;6(8):64. doi: 10.1186/s13073-014-0064-8 (PMC4160547; doi:10.1186/s13073-014-0064-8)
Supplement: Additional file 9: — Ancestor enrichments of genes in the patient-survival gene network. [file 13073_2014_64_MOESM9_ESM.xlsx]

## Sheet: Additional file 9
Additional file 9. Ancestor enrichments of genes in the patient-survival gene network
NCBI taxonomy (ancestors)			Descriptive statistics			Enrichment significance
TaxID	Name	Rank	Num_in_ancestor	Num_in_network	Num_in_overlap	Z-score	P-value	FDR
2759	Eukaryota	superkingdom	7001	42	9	-3.77	1	1
33154	Opisthokonta	no rank	3259	42	12	0.777	0.17	0.29
33208	Metazoa	kingdom	612	42	6	3.12	0.0022	0.014
6072	Eumetazoa	no rank	477	42	1	-0.377	0.43	0.48
33213	Bilateria	no rank	405	42	0	-1.13	0.71	0.75
33511	Deuterostomia	no rank	674	42	7	3.56	0.00081	0.014
7711	Chordata	phylum	75	42	2	3.74	0.0015	0.014
7742	Vertebrata	no rank	97	42	0	-0.545	0.26	0.35
117571	Euteleostomi	no rank	559	42	2	0.241	0.24	0.35
8287	Sarcopterygii	no rank	105	42	0	-0.567	0.27	0.35
32523	Tetrapoda	no rank	122	42	0	-0.611	0.31	0.37
32524	Amniota	no rank	203	42	2	1.78	0.023	0.089
40674	Mammalia	class	13	42	0	-0.199	0.039	0.12
32525	Theria	no rank	71	42	0	-0.466	0.19	0.31
9347	Eutheria	no rank	53	42	0	-0.402	0.15	0.28
1437010	Boreoeutheria	no rank	76	42	1	1.61	0.022	0.089
9443	Primates	order	22	42	0	-0.259	0.065	0.15
207598	Homininae	subfamily	15	42	0	-0.214	0.044	0.12
9606	Homo sapiens	species	30	42	0	-0.302	0.087	0.18
